# Supplementary material for: Exploring the therapeutic potential of “Zhi-Zhen” formula for oxaliplatin resistance in colorectal cancer: an integrated study combining UPLC-QTOF-MS/MS, bioinformatics, network pharmacology, and experimental validation
Source: Front Med (Lausanne). 2025 Feb 26;12:1516307. doi: 10.3389/fmed.2025.1516307 (PMC11897289; doi:10.3389/fmed.2025.1516307)
Supplement: Supplementary file 2 [file Table_1.XLSX]

## Sheet: Sheet1
Table S2. Self-built PCDL of ZZF
No.	Name	Formula	Mass	CAS
1	quercetin	C15H10O7	302.043	117-39-5
2	kaempferol	C15H10O6	286.048	520-18-3
3	beta-sitosterol	C29H50O	414.386	83-46-5
4	luteolin	C15H10O6	286.048	491-70-3
5	isorhamnetin	C16H12O7	316.058	480-19-3
