# Supplementary material for: Exploring the therapeutic potential of “Zhi-Zhen” formula for oxaliplatin resistance in colorectal cancer: an integrated study combining UPLC-QTOF-MS/MS, bioinformatics, network pharmacology, and experimental validation
Source: Front Med (Lausanne). 2025 Feb 26;12:1516307. doi: 10.3389/fmed.2025.1516307 (PMC11897289; doi:10.3389/fmed.2025.1516307)
Supplement: Supplementary file 3 [file Table_2.XLSX]

## Sheet: Sheet1
Table S1. Data of primer pairs.
Targets		sequence
Human-GAPDH(ID2597)	F	GTCTCCTCTGACTTCAACAGCG
	R	ACCACCCTGTTGCTGTAGCCAA
Human-PIK3CG(ID5294)	F	GAGAGCTTGGAGGACGATGATG
	R	CCACGCTTCAGCAGAAATCTGG
Human-PGR(ID5241)	F	GAGCTCACAGCGTTTCTATCAAC
	R	TGTGCAGCAATAACTTCAGACATC
Human-SPP1(ID6696)	F	CGAGGTGATAGTGTGGTTTATGG
	R	GCACCATTCAACTCCTCGCTTTC
Human-HMOX1(ID3162)	F	CCAGGCAGAGAATGCTGAGTTC
	R	AAGACTGGGCTCTCCTTGTTGC
Human-BCL2(ID596)	F	AGCGTCAACCGGGAGATGTC
	R	GTGCCGGTTCAGGTACTCAGTC
Human-AR(ID367)	F	GCAAAGGTTCTCTGCTAGACGA
	R	TTTGGTGTAACCTCCCTTGAAAG
Human-GSTM1(ID2944)	F	CCATATGCAGCTGGGCATGA
	R	GAGCTTTAGCTTTTCAGGGAGTTC
Human-CAV1(ID857)	F	CCAAGGAGATCGACCTGGTCAA
	R	GCCGTCAAAACTGTGTGTCCCT
Human-ESR1(ID2099)	F	GCTTACTGACCAACCTGGCAGA
	R	GGATCTCTAGCCAGGCACATTC
Human-CYP3A4(ID1576)	F	TGTTTTCAGCCCATCTCCTTTC
	R	GCATCGAGACAGTTGGGTGTTG
Human-CXCL8(ID3576)	F	GAGAGTGATTGAGAGTGGACCAC
	R	CACAACCCTCTGCACCCAGTTT
Human-ABCG2(ID9429)	F	GTTTATCCGTGGTGTGTCTGG
	R	TGATTGTTCGTCCCTGCTTAG
Human-CASP7(ID840)	F	CGGAACAGACAAAGATGCCGAG
	R	AGGCGGCATTTGTATGGTCCTC
Human-CTNNB1(ID1499)	F	CACAAGCAGAGTGCTGAAGGTG
	R	GATTCCTGAGAGTCCAAAGACAG
